# Supplementary material for: A new alien mantis in Italy: is the Indochina mantis Hierodula patellifera chasing the train for Europe?
Source: Biodivers Data J. 2020 Mar 4;8:e50779. doi: 10.3897/BDJ.8.e50779 (PMC7066266; doi:10.3897/BDJ.8.e50779)
Supplement: Supplementary material 1 — Hierodula patellifera European records [file bdj-08-e50779-s001.csv]

Id	Date	LifeStage	Sex	LAT	LON	Observer	CORINE Category
1	08/2019	Adult	Female	5698350,298	1026426,597	Federica Mandelli	Continuous urban fabric
2	12/2017	Adult	Female	5747924,749	985350,8528	Christian Zaffiro	Non-irrigated arable land
3	07/2019	SubAdult	Female	5700384,843	1037971,096	Sara Ceccarelli/Stefano Nicolosi	Non-irrigated arable land
4	08/2019	Adult	Male	5701120,995	1038197,854	Massimo Campagna	Discontinuous urban fabric
5	09/2015	Adult	Male	5706887,629	1047054,878	Massimo Campagna	Non-irrigated arable land
6	09/2019	Adult	Male	5704357,923	1038785,732	Massimo Campagna	Discontinuous urban fabric
7	09/2018	Adult	Female	5696849,776	1037464,815	Ruggero Tagliaferri	Complex cultivation patterns
8	06/2018	L4	Juvenile	5704451,509	1038866,661	Mattia Diomedi	Residential areas with continuous fabric
9	10/2019	Adult	Female	5706654,477	1027860,837	Daniela Candian	Continuous urban fabric
10	08/2018	SubAdult	Female	5684387,595	1320618,853	Roberto Rusticali	Discontinuous urban fabric
11	09/2018	Adult	Female	5688397,07	1322896,09	Polina Zemko	Discontinuous urban fabric
12	08/2018	Adult	Female	5691571,097	1333990,017	Stefania Mazzochin	Discontinuous urban fabric
13	10/2018	Adult	Female	5675621,443	1311781,087	Inaturalist	Discontinuous urban fabric
14	09/2019	Adult	Female	5677327,985	1311327,571	Luis Guariento	Discontinuous urban fabric
15	08/2019	subAdult	Male	5684331,474	1317517,047	Luis Guariento	Discontinuous urban fabric
16	08/2019	Adult	Female	5684531,07	1317448,808	Luis Guariento	Non-irrigated arable land
17	09/2019	Adult	Female	5684531,07	1317448,808	Luis Guariento	Non-irrigated arable land
18	09/2018	Adult	Female	5706831,367	1284461,503	Roberto Battiston	Discontinuous urban fabric
19	08/2019	Adult	Female	5707022,247	1285456,365	Roberto Battiston	Discontinuous urban fabric
20	10/2019	Adult	Female	5706509,375	1285602,528	Roberto Battiston	Discontinuous urban fabric
21	10/2019	Adult	Female	5698808,342	1019220,849	Paola Ceruti	Discontinuous urban fabric
22	10/2019	Adult	Female	5688689,023	1300637,102	Davide Maistrello	Discontinuous urban fabric
23	10/2019	adulte	Female	5679956,921	1313368,495	Giuseppe Rizza	Discontinuous urban fabric
24	10/2019	Adulta	Female	5692438,896	1025588,019	Davide Maistrello	Discontinuous urban fabric
25	10/2019	Adulta	Female	5675376,519	1309236,218	Giuseppe Rizzo	Complex cultivation patterns
26	10/2019	Adulta	Female	5677335,285	1311689,809	Arianna Donolato	Residential areas with continuous fabric
27	10/2019	Adulta	Female	5684511,809	1317322,983	Luis Guariento	Non-irrigated arable land
28	09/2019	Adult	Male	5688906,643	1219658,853	Alessandro Bonfa	Road and rail networks and associated land
29	10/2019	Adult	Female	5706491,859	1047815,399	Patrizia Galuppo	Discontinuous urban fabric
30	08/2019	Adult	Female	5690234,415	1028880,777	Tiziano Salamone	Industrial or commercial units
31	09/2015	Adult	Female	5418914,616	540141,0936	Moulin 2020	Olive Groves
32	11/2013	Adult	Female	5418914,616	540141,0936	Moulin 2020	Olive Groves
33	09/2019	Adult	Male	5351107,368	602208,0438	Moulin 2020	Residential areas with continuous fabric
34	07/2019	Juvenile	Female	5414994,084	515803,7586	Moulin 2020	Olive Groves
35	10/2019	Adult	Male	5706813,617	1284427,248	Elio Nicoletti	Discontinuous urban fabric
36	10/2019	Adult	Female	5706815,747	1284386,774	Elio Nicoletti	Discontinuous urban fabric
37	10/2019	Adult	Female	5706811,486	1284508,196	Elio Nicoletti	Discontinuous urban fabric
38	11/2019	Adult	Female	5706802,966	1284471,982	Elio Nicoletti	Discontinuous urban fabric
39	10/2018	Adult	Female	5706842,374	1284262,157	Elio Nicoletti	Discontinuous urban fabric
40	10/2019	Adult	Male	5706855,156	1284355,886	Elio Nicoletti	Discontinuous urban fabric
41	10/2019	Adult	Female	5706857,286	1284338,844	Elio Nicoletti	Discontinuous urban fabric
42	11/2019	Adult	Female	5706784,859	1284443,224	Elio Nicoletti	Discontinuous urban fabric
43	10/2019	Adult	Female	5445012,691	1185344,632	Roberto Pellegrini	Mixed forest
44	10/2019	Adult	Female	5445031,992	1185380,588	Roberto Pellegrini	Mixed forest
45	10/2019	Adult	Female	5447036,749	1187167,934	Roberto Pellegrini	Complex cultivation patterns
46	10/2019	Oothec	N/A	5674199,783	1305845,198	Giuseppe Rizza	Discontinuous urban fabric
47	10/2019	Adult	Female	5678528,335	1312950,832	Giuseppe Rizza	Discontinuous urban fabric
48	10/2019	Oothec	N/A	5674199,783	1305845,198	Giuseppe Rizza	Discontinuous urban fabric
49	10/2019	Adult	Female	5678528,335	1312950,832	Giuseppe Rizza	Discontinuous urban fabric
50	11/2019	Adult	Female	5734838,392	1075923,065	Manuel Bonzi	Discontinuous urban fabric
